# Supplementary material for: Reporting Matters: Severe Adverse Events in Soft Tissue Sarcoma Therapy—A 30-Year Systematic Review of Placebo- and Non-Systemic-Controlled Randomized Trials
Source: Cancers (Basel). 2025 Sep 25;17(19):3118. doi: 10.3390/cancers17193118 (PMC12524033; doi:10.3390/cancers17193118)
Supplement: Supplementary file 1 [file cancers-17-03118-s001.zip]

Archive with 1 entries (1 files):
- cancers-3852851-supplementary.pdf
